# Supplementary material for: Impact of COVID-19-Related Social Isolation on Behavioral Outcomes in Young Adults Residing in Northern Italy
Source: Int J Environ Res Public Health. 2022 Dec 8;19(24):16496. doi: 10.3390/ijerph192416496 (PMC9779507; doi:10.3390/ijerph192416496)
Supplement: Supplementary file 1 [file ijerph-19-16496-s001.zip]

Archive with 1 entries (1 files):
- ijerph-2022696-supplementary.pdf
